# Supplementary material for: A marker gene-based method for identifying the cell-type of origin from single-cell RNA sequencing data
Source: MethodsX. 2023 Apr 25;10:102196. doi: 10.1016/j.mex.2023.102196 (PMC10326446; doi:10.1016/j.mex.2023.102196)
Supplement: Supplementary file 1 [file mmc1.xlsx]

## Sheet: Master
Article title
A marker gene-based method for identifying the cell-type of origin from single-cell RNA sequencing data
Authors
Nima Nouri*1, Giorgio Gaglia1, Andre H. Kurlovs1, Emanuele de Rinaldis1, Virginia Savova*1
Affiliations
Precision Medicine and Computational Biology, Sanofi, 350 Water Street, Cambridge, MA 02141, USA
Corresponding author’s email address and Twitter handle
Email: nima.nouri@sanofi.com and virginia.savova@sanofi.com

## Sheet: PBMC
TNK	BPC	MPh	Mega	Eryt	HSC	Neut
CD4	CD79A	CD4	PPBP	HBB	CD34	S100A8
CD3D	CD79B	MS4A7	PF4	HBA1	PROM1	S100A9
CD3E	MS4A1	VCAN	ITGA2B	HBA2	SPINK2	IFITM2
CD3G	CD19	CD14			HOPX	FCGR3B
IL7R	CD24	FCN1			CLEC9A	MS4A2
CD8A	CD37	LYZ			SOX4	CPA3
CD8B	CD72	FCGR3A				TPSAB1
FOXP3	TNFRSF17	ITGAM				FCER1A
TIGIT	MZB1	MARCO				MPO
CD27	CR2	CD1C
NCAM1	BCL11A	ITGAX
KLRF1	FCRL1
GNLY	FCRL2
NKG7	FCRL5
TNFRSF18	SPIB
	FCRLA
	JCHAIN

## Sheet: PBMC-TNK
TC	NK
CD4	KLRF1
CD3D	KLRC1
CD3E	KLRC2
CD3G	NCAM1
IL7R	FGFBP2
CD8A	FCGR3A
CD8B	CX3CR1
FOXP3	NCR1
TIGIT	FCER1G
CD27	KDELC1
NKG7	NKG7
GNLY	GNLY
	KLRD1
	CD7

## Sheet: PBMC-TC
T.CD4	T.CD8
CD3D	CD3D
IL7R	IL7R
CD4	CD8A
CD8A	CD8B
CD8B	CD4		negative markers

## Sheet: PBMC-MPh
Mac	Mon.CD14	Mon.Int	Mon.CD16
ITGAM	CD14	CD14	FCGR3A
ITGAX	LYZ	FCGR3A	MS4A7
CD68	FCGR3A	CD68	CD14
MRC1	MS4A7		LYZ		negative markers
FCGR1A	CD68		CD68
FCGR2A	CDKN1C
CD14	RHOC
FCGR3A
CDKN1C
RHOC
LYZ
MS4A7

## Sheet: PBMC-BPC
B.Naive	B.Mem	Plasma
CD72	CD72	PRDM1
CD69	CD69	XBP1
CD24	CD24	JCHAIN
IGHM	IGHG1	MZB1		negative markers
IGHD	IGHG2	CD72
MZB1	IGHG3	CD69
PRDM1	IGHA1	CD24
XBP1	IGHA2
IGHG1	IGHE
IGHG2	MME
IGHG3	CD27
IGHA1	MZB1
CD27	PRDM1
MME	XBP1
	IGHM
	IGHD

## Sheet: Heart
CMC	CF	Hepa	SMC	Mac	Endo
NPPA	DCN	TAGLN	MYH11	CD163	VWF
MYL7	GSN	AFP	TAGLN	C1QA	PECAM1
MYL4	PDGFRA	KRT8	ACTA2	TAGLN	CDH5
TNNT2	COL1A1	KRT18	CALD1	MARCO	FABP4
MYH6	C7	HNF4A	NOTCH3	MRC1	AQP7
	LUM	LRP5		ITGAM	NPR3
	TCF21	FGFR4		MS4A7	PLVAP
		ASGR1		CD14	KDR
		UCP2		FCGR3A
		HHEX		CD4
		FOXA1		S100A8
		FOXA2		S100A9
		FOXA3		C1QC
		CDH1		GPR183
		FGA		LYZ
		FGB		ITGAX
		FGG		VSIG4
		APOA2		FCER1G
		APOC3		TLR2
		AMBP		CD68
				PTPRC
				CSF1R
				ITGAX
				VSIG4
				CD86
				DUSP1
				DUSP2

## Sheet: Kidney
Endo	Epit	TNK	B	Mac
TGFBR2	ANPEP	CD4	CD79A	CD4
NOTCH4	AQP1	CD3D	CD79B	MS4A7
ADGRL4	SLC13A3	CD3E	MS4A1	VCAN
EMCN	SLC16A9	CD3G	CD19	CD14
ENG	SLC17A3	IL7R	JCHAIN	FCN1
PECAM1	SLC22A7	CD8A		LYZ
PLVAP	SLC22A8	CD8B		FCGR3A
TEK		FOXP3		ITGAM
KDR		TIGIT		MARCO
EPCAM		CD27		CD1C
GJA5		NCAM1		ITGAX
CDH5		KLRF1
SEMA3G		GNLY
PTPRB		NKG7
SLC14A1		TNFRSF18

## Sheet: Lung
MPh	BPC	TNK	Neut	Baso	Endo	AC	Fibro	MC	PC	SMC	LCC	GSM	PI	Basal	CC	ATC
CD4	CD79A	CD4	S100A8	CD63	CD34	CD34	COL3A1	MSLN	KCNK3	PLN	FOXJ1	MUC5B	CFTR	AQP3	SCGB3A2	AGER
MS4A7	CD79B	CD3D	S100A12	CD203C	EGFL7	ANPEP	COL5A2	UPK3B	CDH6	DES	TUBB1	MUC5AC	FOXI1	KRT5	CYP2B7P	CAV1
VCAN	MS4A1	CD3E	FCGR3B	CD123	EMCN	UAP1	FN1	WT1	COX4I2	TNNT2	TP73	SPDEF	ASCL3	KRT14	MGP	CLDN18
FCN1	JCHAIN	CD3G	LILRA5	CLC	FLT1	VIT	LUM	CALB2	NDUFA4L2	ACTG2	CCDC78	SCGB1A1	ATP6V1G3	KRT15	SFTPC	CAV2
FCGR3A	TNFRSF17	IL7R	G0S2	MS4A3	KDR	MFAP5	LRP1	VCAM1	PDGFRB	ATP1A2	CAPS	SCGB3A1	BSND	TP63	SFTPD	ALOX15B
ITGAM	DERL3	CD8A		TCN1	TEK	PCOLCE2	PDGFRA	MEDAG	CSPG4	MYH11		BPIFB1	HEPACAM2	DAPL1		LRRK2
CD1C	FCRL5	CD8B		CPA3	VWF	GFPT2	TCF21	GAS1	TRPC6	TAGLN		LTF		MIR205HG		ROS1
ITGAX	MZB1	FOXP3		HDC	ACKR1	DPT	SCARA5	HAS1	RGS5	ACTA2		ANPEP		EYA2		SFTPA1
LILRB2	VPREB3	TIGIT		GATA2	CA4	PDGFRA		C1S		CALD1		EPCAM		CYP24A1		CSF3R
CD14	IGHA1	CD27		MS4A2		LUM		C2		NOTCH3		IL10		KRT17
	IGHM	NCAM1		IL4		SCARA5		CFB				LTF
	IGHG1	KLRF1		GCSAML
	CD27	GNLY		TPSAB1
	SLAMF7	NKG7
	EAF2	TNFRSF18
	CD38
